# Supplementary material for: Collagen-derived proline promotes pancreatic ductal adenocarcinoma cell survival under nutrient limited conditions
Source: Nat Commun. 2017 Jul 7;8:16031. doi: 10.1038/ncomms16031 (PMC5504351; doi:10.1038/ncomms16031)
Supplement: Supplementary Data 1 [file ncomms16031-s2.xlsx]

## Sheet: Sheet1
Supplementary Data 1. Complete mass isotopomer distribution of data displayed in Fig 6d and Fig S7d from U-13C-proline after 24hrs. All data are presented as mean ± SEM. n=3 replicates per condition. M0 represents unlabelled molecules with each increasing number representing additional 13C-labelled carbons.
	25mM Glucose + 4mM Glutamine		5mM Glucose + 4mM Glutamine		0mM Glucose + 4mM Glutamine		25mM Glucose + 0mM Glutamine
Metabolite	Average	SEM	Average	SEM	Average	SEM	Average	SEM
aKG
M0	0.9855	0.00119304	0.9676	0.00219621	0.948633	0.00188355	0.769067	0.0087484
M1	-0.000766667	0.00121974	0.00446667	0.00233904	0.0103667	0.0015592	0.0521333	0.00697623
M2	0.00233333	0.000120185	0.00256667	0.000669162	0.00863333	0.00190117	0.0276333	0.0043971
M3	0.0048	5.7735e-05	0.00983333	0.00031798	0.0118333	0.000491031	0.0568	0.00335012
M4	0.0005	0.0001	0.000833333	0.000392994	0.000533333	0.000352767	0.000633333	0.00206101
M5	0.00803333	0.000352767	0.0160333	0.00108064	0.0240333	0.000584047	0.109633	0.00247813
Aspartate
M0	0.987167	0.000664162	0.966933	0.00104775	0.951733	0.000688799	0.892233	0.00829866
M1	0.00103333	0.000845248	0.00703333	0.000638575	0.0104333	0.000584047	0.0202	0.00194251
M2	0.0036	0.000351188	0.0097	0.000173205	0.0136333	0.000145297	0.0369	0.00273008
M3	0.0011	0.000152753	0.00116667	0.000260342	0.00173333	0.000233333	0.00253333	0.00254646
M4	0.007	0	0.0152333	0.000470225	0.0224667	0.000166667	0.0498333	0.00264596
Citrate
M0	0.975138	0.00829651	0.962823	0.00346989	0.951884	0.0199966	0.687934	0.0196671
M1	0.00854597	0.0068523	0.0207615	0.00615132	-0.0111913	0.0113438	0.139136	0.0275357
M2	0.00935643	0.000733967	0.00829834	0.00232536	0.0228819	0.00309364	0.0635915	0.00456811
M3	0.00259763	0.000577774	0.00258162	0.000346414	0.0180818	0.0040785	0.0560636	0.00736524
M4	0.0052887	0.000893883	0.00639512	0.00136256	0.0207853	0.00236232	0.0601141	0.014342
M5	0.000173632	2.92878e-05	0.000210144	4.48551e-05	0.000679471	7.65026e-05	0.00196374	0.000474431
M6	0	0	0	0	0	0	0	0
Fumarate
M0	0.9825	0.00248797	0.976067	0.00188532	0.965533	0.00200776	0.9527	0.00250267
M1	0.0027	0.000781025	0.00883333	0.00233833	0.0133667	0.00103333	0.0153333	0.00079652
M2	0.00653333	0.000952774	0.00546667	0.000788106	0.00736667	0.00192729	0.0116667	0.000437163
M3	0.00116667	0.000635959	-0.0014	0.00110151	-0.0005	0.000953939	0.0037	0.00122882
M4	0.00856667	0.000783865	0.0131333	0.000296273	0.0163667	0.000448454	0.0207667	0.00110504
Glutamate
M0	0.961233	0.000338296	0.940367	0.00112596	0.921733	0.00075351	0.7581	0.00250067
M1	0.0200333	0.000425572	0.0230333	0.000218581	0.0256667	0.000352767	0.0435667	0.000523874
M2	0.00623333	6.66667e-05	0.00826667	0.000185592	0.0116	5.7735e-05	0.0217333	6.66667e-05
M3	0.00323333	3.33333e-05	0.00903333	0.000328295	0.0122	0.00011547	0.0633333	0.00075351
M4	0.000233333	3.33333e-05	0.000666667	3.33333e-05	0.00126667	3.33333e-05	0.0042	0.0001
M5	0.00896667	6.66667e-05	0.0185333	0.000417665	0.0275333	0.000202759	0.109833	0.00108372
Glutamine
M0	0.990433	0.000779601	0.9972	0.00043589	0.9959	0.000416333	0.8346	0.0105458
M1	0.0063	0.000945163	-0.0024	0.000635085	-0.00356667	0.000883805	0.0203667	0.0134641
M2	0.00193333	0.000185592	0.000366667	0.000218581	-0.0002	0.0003	0.0181667	0.0101037
M3	-0.000266667	6.66667e-05	0.001	0.00011547	0.00156667	0.000466667	0.0275333	0.00611346
M4	0	5.7735e-05	0.000233333	8.81917e-05	0.000433333	0.000202759	-0.0057	0.0030271
M5	0.0015	5.7735e-05	0.00356667	0.000202759	0.00526667	0.00031798	0.0946	0.00290057
Malate
M0	0.984267	0.000290593	0.968867	0.000638575	0.9533	0.0018037	0.800433	0.00388344
M1	0.0027	0.000305505	0.00326667	0.000600925	0.00716667	0.00190555	0.0357	0.00225906
M2	0.0038	0.000519615	0.00906667	0.000233333	0.0117	0.000321455	0.0527667	0.00101708
M3	0.000633333	0.00031798	0.0006	0.000450925	0.0032	0.000152753	-0.0004	0.00170392
M4	0.00823333	0.000218581	0.0182333	8.81917e-05	0.0252	0.00034641	0.111867	0.00490589
Proline
M0	0.329667	0.00228206	0.340933	0.00212629	0.329533	0.00259829	0.124867	0.00216128
M1	-0.00656667	6.66667e-05	-0.00633333	8.81917e-05	-0.00596667	0.000202759	-0.0018	0.00011547
M2	0.003	0.000152753	0.0052	5.7735e-05	0.0073	0.000208167	0.00136667	3.33333e-05
M3	0.00423333	3.33333e-05	0.00516667	6.66667e-05	0.0059	0	0.0064	0
M4	0.0302333	0.000133333	0.0287	0.000152753	0.0287	5.7735e-05	0.0380667	3.33333e-05
M5	0.641967	0.00279603	0.632133	0.00203005	0.6412	0.00306649	0.840467	0.00246734
Pyruvate
M0	0.9956	0.000519615	0.9826	0.00224796	0.948467	0.00749363	0.972667	0.00414903
M1	0.00176667	0.000133333	0.00603333	0.000959745	0.0151667	0.00533615	0.0074	0.0008544
M2	0.000566667	0.000120185	0.0016	0.000665833	0.0039	0.000351188	0.00183333	0.000384419
M3	0.0006	5.7735e-05	0.00333333	0.000296273	0.0152	0.000493288	0.0075	0.00141539
Succinate
M0	0.977233	0.00442807	0.9653	0.00284312	0.9469	0.00455009	0.869333	0.00336171
M1	-0.000766667	0.00316351	0.0026	0.00105357	0.00986667	0.00310609	0.0206	0.00283784
M2	0.0032	0.00123423	0.0103333	0.000902466	0.0159	0.00120139	0.0354	0.0032909
M3	0.0021	0.00064291	0.0004	0.000458258	-0.0002	0.00052915	0.00473333	0.00130171
M4	0.00813333	0.000166667	0.0143	0.00085049	0.0207	0.000723418	0.0514667	0.00315929
